# Supplementary material for: Highly Dispersed Ni Nanoclusters Spontaneously Formed on Hydrogen Boride Sheets
Source: Molecules. 2022 Nov 26;27(23):8261. doi: 10.3390/molecules27238261 (PMC9736194; doi:10.3390/molecules27238261)
Supplement: Supplementary file 1 [file molecules-27-08261-s001.zip]

Archive with 1 entries (1 files):
- molecules-2011691-supplementary.pdf
